# Supplementary material for: The Co-Inoculation Effect on Triticum aestivum Growth with Synthetic Microbial Communities (SynComs) and Their Potential in Agrobiotechnology
Source: Plants (Basel). 2024 Jun 20;13(12):1716. doi: 10.3390/plants13121716 (PMC11207813; doi:10.3390/plants13121716)
Supplement: Supplementary file 1 [file plants-13-01716-s001.zip]

Archive with 1 entries (1 files):
- plants-3022531-supplementary.pdf
